# Supplementary material for: Identification of Novel Adjuvants for Ebola Virus-Like Particle Vaccine
Source: Vaccines (Basel). 2020 May 10;8(2):215. doi: 10.3390/vaccines8020215 (PMC7349346; doi:10.3390/vaccines8020215)
Supplement: Supplementary file 1 [file vaccines-08-00215-s001.zip]

Archive with 4 entries (4 files):
- Feng_Ebola VLP vaccine_rev_Sup. Figs.pptx
- Feng_Ebola VLP_rev_Sup info.docx
- Feng_Ebola VLP_rev_Sup Table S1.xls
- Feng_Ebola VLP_rev_Sup Table S2.xlsx
