# Supplementary material for: Identification of Novel Adjuvants for Ebola Virus-Like Particle Vaccine
Source: Vaccines (Basel). 2020 May 10;8(2):215. doi: 10.3390/vaccines8020215 (PMC7349346; doi:10.3390/vaccines8020215)
Supplement: Supplementary file 1 [file vaccines-08-00215-s001.zip › Feng_Ebola VLP_rev_Sup Table S1.xls]

## Sheet: Sheet1
Supplementary Table S1. Resources and antibody titers of the injectable excipients used in this study(a)
Immunogen	Information on the injectable excipient				GP-specific total IgG antibody titers-BALB/c mice (Second immunization)(b)					GP-specific total IgG antibody titers-BALB/c mice (Third immunization)
	CAS No.	Cat. No.	Molecular weight	Company	#1	#2	#3	#4	Mean	#1	#2	#3	#4	Mean
PBS					<10	<10	<10	<10	<10	<10	<10	<10	<10	<10
Vaccine alone					20	80	<10	20	NA	80	160	10	320	142.5
Vaccine + AddaVax					160	320	1280	640	600	640	5120	5120	2560	3360.0(d)
Vaccine + Ammonium acetate	631-61-8	A7330-100G	77.08	Sigma	<10	80	10	40	NA	40	2560	40	80	680
Vaccine + Benzyl benzoate	120-51-4	B6630-250ML	212.24	Sigma	10	40	<10	20	NA	160	320	160	80	180
Vaccine + Chlorobutanol	6001-64-5	036-02222	372.93	Wako	20	40	10	<10	NA	20	80	160	<10	NA
Vaccine + Dextran 40	9004-54-0	D1448	396.43	TCI	80	80	20	160	85	80	80	80	320	140
Vaccine + EMANON CH-25 (Polyoxyethylene hardened castor oil)	61788-85-0		375.86	Kao Chemicals	640	160	640	160	400.0(d)	2560	640	2560	1280	1760.0(d)
Vaccine + EMANON CH-40 (Polyoxyethylene hardened castor oil)	61788-85-0		375.86	Kao Chemicals	640	80	160	320	300	640	640	640	320	560
Vaccine + EMANON CH-60K (Polyoxyethylene hardened castor oil)	61788-85-0		375.86	Kao Chemicals	2560	160	320	160	800	2560	2560	320	320	1440.0(d)
Vaccine + Ethanol	64-17-5	057-00456	46.07	Wako	320	80	80	80	140	2560	320	1280	640	1200.0(d)
Vaccine + D-Gluconic acid sodium salt	527-07-1	G9005-500G	218.14	Sigma	10	40	80	80	52.5	40	160	80	320	150
Vaccine + Gum arabic (from acacia tree)	9000-01-5	12-1820-5-500G-J	Not available	Sigma	80	80	80	160	100.0(d)	640	640	160	640	520
Vaccine + Hydroxypropyl cellulose	9004-64-2	088-07922	59.09	Wako	320	320	640	640	480.0(d)	640	640	1280	640	800
Vaccine + Polyethylene glycol 4000	25322-68-3	P0885	104.15	TCI	160	320	160	320	240.0(d)	640	1280	320	160	600
Vaccine + Polyoxyethylene polyoxypropylene glycol (160E.O.) (30P.O.)	9003-11-06	160-25231	304.29	Wako	320	80	640	320	340.0(d)	320	80	1280	2560	1060
Vaccine + Potassium chloride	7447-40-7	793590-500G	74.55	Sigma	160	40	<10	40	NA	160	320	20	80	145
Vaccine + RHEODOL AO-15V (Sorbitan sesquioleate)	8007-43-0		1175.7	Kao Chemicals	320	160	320	160	240.0(d)	640	320	1280	640	720.0(d)
Vaccine + Sodium acetate	127-09-3	198-01072	82.03	Wako	20	40	20	80	40	80	160	160	160	140
Vaccine + Sodium benzoate	532-32-1	V800367-500G	144.10	Sigma	80	40	80	80	70	320	320	320	640	400
Vaccine + Sodium bisulfite	7631-90-5	28-1970-5-500G-J	104.06	Sigma	20	<10	160	10	63.3333	160	40	80	320	150
Vaccine + Sodium bromide	7647-15-6	S4547-100G	102.89	Sigma	40	160	20	160	95	80	160	20	160	105
Vaccine + Sodium sulfite	7757-83-7	V800402-500G	126.04	Sigma	80	<10	20	80	NA	320	80	160	160	180
Vaccine + Sodium thiosulfate	10102-17-7	S0568	248.18	TCI	20	<10	80	40	NA	160	160	160	160	160
Vaccine + 1-Thioglycerol	96-27-5	M2172-10ML	108.16	Sigma	40	10	80	160	72.5	80	160	320	320	220
Vaccine + Xylitol	87-99-0	PHR1280-1G	152.15	Sigma	40	20	20	20	25	160	80	160	160	140
Vaccine + Zinc oxide	1314-13-2	V800450-500G	81.39	Sigma	320	640	320	320	400.0(d)	1280	1280	640	1280	1120.0(d)
a. Six-week-old BALB/c mice were intramuscularly immunized with PBS, Ebola VLP Vaccine alone, Ebola VLP Vaccine plus adjuvant, or Ebola VLP Vaccine plus AddaVax, twice or three times with a two-week interval between immunizations. Four mice were used per group. The serum samples were collected two weeks after the second or third immunization to measure the GP-specific IgG antibody titers. b. The …
