# Supplementary material for: Identification of Novel Adjuvants for Ebola Virus-Like Particle Vaccine
Source: Vaccines (Basel). 2020 May 10;8(2):215. doi: 10.3390/vaccines8020215 (PMC7349346; doi:10.3390/vaccines8020215)
Supplement: Supplementary file 1 [file vaccines-08-00215-s001.zip › Feng_Ebola VLP_rev_Sup Table S2.xlsx]

## Sheet: Sheet1
Supplementary Table S2. Antibody titers transformed to the log2-scale, which were used for the statistical analyses in this study.
Immunogen	GP-specific total IgG antibody titers-BALB/c mice (Second immunization)					GP-specific total IgG antibody titers-BALB/c mice (Third immunization)
	#1	#2	#3	#4	Mean	#1	#2	#3	#4	Mean
PBS	NA	NA	NA	NA	NA	NA	NA	NA	NA	NA
Vaccine alone	4.32193	6.32193	NA	4.32193	NA	6.32193	7.32193	3.32193	8.32193	6.32193
Vaccine + AddaVax	7.32193	8.32193	10.3219	9.32193	8.82193	9.32193	12.3219	12.3219	11.3219	11.32 (a)
Vaccine + Ammonium acetate	NA	6.32193	3.32193	5.32193	NA	5.32193	11.3219	5.32193	6.32193	7.07193
Vaccine + Benzyl benzoate	3.32193	5.32193	NA	4.32193	NA	7.32193	8.32193	7.32193	6.32193	7.32193
Vaccine + Chlorobutanol	4.32193	5.32193	3.32193	NA	NA	4.32193	6.32193	7.32193	NA	NA
Vaccine + Dextran 40	6.32193	6.32193	4.32193	7.32193	6.07193	6.32193	6.32193	6.32193	8.32193	6.82193
Vaccine + EMANON CH-25 (Polyoxyethylene hardened castor oil)	9.32193	7.32193	9.32193	7.32193	8.32 (a)	11.3219	9.32193	11.3219	10.3219	10.57 (a)
Vaccine + EMANON CH-40 (Polyoxyethylene hardened castor oil)	9.32193	6.32193	7.32193	8.32193	7.82193	9.32193	9.32193	9.32193	8.32193	9.07193
Vaccine + EMANON CH-60K (Polyoxyethylene hardened castor oil)	11.3219	7.32193	8.32193	7.32193	8.57193	11.3219	11.3219	8.32193	8.32193	9.82 (a)
Vaccine + Ethanol	8.32193	6.32193	6.32193	6.32193	6.82193	11.3219	8.32193	10.3219	9.32193	9.82 (a)
Vaccine + D-Gluconic acid sodium salt	3.32193	5.32193	6.32193	6.32193	5.32193	5.32193	7.32193	6.32193	8.32193	6.82193
Vaccine + Gum arabic (from acacia tree)	6.32193	6.32193	6.32193	7.32193	6.57 (a)	9.32193	9.32193	7.32193	9.32193	8.82193
Vaccine + Hydroxypropyl cellulose	8.32193	8.32193	9.32193	9.32193	8.82 (a)	9.32193	9.32193	10.3219	9.32193	9.57193
Vaccine + Polyethylene glycol 4000	7.32193	8.32193	7.32193	8.32193	7.82 (a)	9.32193	10.3219	8.32193	7.32193	8.82193
Vaccine + Polyoxyethylene polyoxypropylene glycol (160E.O.) (30P.O.)	8.32193	6.32193	9.32193	8.32193	8.07 (a)	8.32193	6.32193	10.3219	11.3219	9.07193
Vaccine + Potassium chloride	7.32193	5.32193	NA	5.32193	NA	7.32193	8.32193	4.32193	6.32193	6.57193
Vaccine + RHEODOL AO-15V (Sorbitan sesquioleate)	8.32193	7.32193	8.32193	7.32193	7.82 (a)	9.32193	8.32193	10.3219	9.32193	9.32 (a)
Vaccine + Sodium acetate	4.32193	5.32193	4.32193	6.32193	5.07193	6.32193	7.32193	7.32193	7.32193	7.07193
Vaccine + Sodium benzoate	6.32193	5.32193	6.32193	6.32193	6.07193	8.32193	8.32193	8.32193	9.32193	8.57193
Vaccine + Sodium bisulfite	4.32193	NA	7.32193	3.32193	NA	7.32193	5.32193	6.32193	8.32193	6.82193
Vaccine + Sodium bromide	5.32193	7.32193	4.32193	7.32193	6.07193	6.32193	7.32193	4.32193	7.32193	6.32193
Vaccine + Sodium sulfite	6.32193	NA	4.32193	6.32193	NA	8.32193	6.32193	7.32193	7.32193	7.32193
Vaccine + Sodium thiosulfate	4.32193	NA	6.32193	5.32193	NA	7.32193	7.32193	7.32193	7.32193	7.32193
Vaccine + 1-Thioglycerol	5.32193	3.32193	6.32193	7.32193	5.57193	6.32193	7.32193	8.32193	8.32193	7.57193
Vaccine + Xylitol	5.32193	4.32193	4.32193	4.32193	4.57193	7.32193	6.32193	7.32193	7.32193	7.07193
Vaccine + Zinc oxide	8.32193	9.32193	8.32193	8.32193	8.57 (a)	10.3219	10.3219	9.32193	10.3219	10.07 (a)
(a) p < 0.05, Vaccine+compound/AddaVax group versus Vaccine alone group.
